# Supplementary material for: Providing ‘professionalism with compassion’; how the time for caring communication can improve experiences at the end-of-life at home, findings from a realist evaluation
Source: BMC Palliat Care. 2024 Dec 21;23:287. doi: 10.1186/s12904-024-01610-4 (PMC11662561; doi:10.1186/s12904-024-01610-4)
Supplement: Supplementary file 5 — Supplementary Material 5: Supplementary File 5. Copy of Matrix and Mapping for Elements of Transitions Theory (TT) against IPT areas. [file 12904_2024_1610_MOESM5_ESM.xlsx]

## Sheet: TT Matrix
TT Matrix	IPT1 Comms	IPT2 Values	IPT3 Access	IPT4 Diverse Needs	IPT5 Geography	IPT6 12v24hr	IPT7 Timeliness	IPT8 Who
TT Properties (TRANSITION CONTEXT +/ RESOURCES/RESPONSES)
Time Span	is information given to those from the beginning to the end of the transition and/or eeked out over time? Does it cover whole period? Is this all from RRS or from another source? (i.e. could this come pre-RRS from referrer in prep?)	is it appropriate and feasible for the service to be available across the time span for all? Is it wanted? Is the service conciet and design appropriate across the time span for all or is it exclusionary?	how is continuity and 'being known' important across the time span of the transition	we know that perhaps time span is often clearer with cancer- is there something about rapid deterioration or different and multi-morbidites that disrupts the time span and does the service respond to this appropriately?		as predominantly across this area 6 - is there something particularly difficult about the night? What does that mean for service/users?	do the service models respond across the time span? Should they? Are different responses needed at different times?	what does the time span mean for carers and patients? What does it mean for the competencies of nurses? Are the former supported throughout? Do the latter have the capacity and capability to do that? Is it appropriate?
Involves Process	as above	is the process of the multiple identified transitions (i.e. roles/home/life-death-bereavement) appropriately responded to for difference in the services?	is the process of the different transition aspects met by the service so that patients and carers are supported through that personal process?	is there anything specific about the diverse needs which arise from non-malignant conditions that is disruptive to the process of transition making it more difficult? Is the service responsive to that?
Disruption	does comms address the loss in transition - of what was before? i.e. the 3 D's disruption + discontuity + disconnection? Does it recognise these will be from other services and other lives and ways of being and address?	what does, could, and should the service offer different people with different needs and preferences to support through the the 3 D's disruption + discontuity + disconnection?	how does this sense of, and practical provision of, continuity provide protective factors against the 3D's (disruption, discontinuity, and disconnection)	how does the service respond to the 3 D's disruption + discontuity + disconnection? Specifically for diverse needs of differing disease trajectories?		What is particular about the 3 D's disruption + discontuity + disconnection over the full 24hr period?	What is particular about the service models (contact times and modes etc) which are supportive or negative to the 3 D's disruption + discontuity + disconnection?	What about informal carers and their experience and expectations and needs are understood and responded to by the different services to support through 3 D's disruption + discontuity + disconnection? What could be/should be?
Discontinuity	as above	as above	as above	as above		as above	as above	as above
Disconnection	as above	as above	as above	as above		as above	as above	as above
Awareness Level	does comms take into account the differing awareness levels of patient/caregiver as they enter into the RRS- how so? i.e. have they been through palliative care in preceeding period (weeks/months/year?) and where are they in their awareness that they are in the end of life period and what that means?	what do people need to understand and what do they understand? How do we ensure dignity and respect and appropriateness in this area?	does continuity and perhaps information sharing (prof systems) support appropriate/useful awarenesss across the transition period?	are patients and carers awareness levels particularly important for non-malignant conditions? This may be different with different disease trajectories? If so what does that mean?		as end of life is an ever changing and sometimes unpredictable period, is there anything specific to consider for maintaining an appropriate awareness level over a 24hr or 12hr period?	as end of life is an ever changing and sometimes unpredictable period, is there anything specific to consider for maintaining an appropriate awareness level through what we consider in timeliness i.e. the speed of response from the services and/or what the response is?	what is taken into account for different carers and patients and their differing resoures (be they economic/social/physical/psychological) and awareness levels?
Critical Points	does comms take into account any recognised critical points of milestones in the end-of-life period to provide resources, manage expectations: this may happen- this is what we/you can do?	how are critical points (which may be different for different people) understood and responded to? How should they be? How might this non/response influence outcomes and experiences for patients and carers?	how does access work to ensure patients and carers are supported appropriately and in a timely manner, specifically including at all the critical points (perhaps late referral is important here)	is there anything specific about the diverse needs which arise from non-malignant conditions that is important to consider alongside the critical moments - are these being missed potentially? Or are the services not geared for specific differences in the way critical moments may arise for those with different diagnosis?		as end of life is an ever changing and sometimes unpredictable period, is there anything specific to consider for responding to and recognising that cricial moments can occur over a 24hr or 12hr period?	is the speed and approach of response important for critical points- i.e. are patients and carers able to reach out and obtain help exactly as and when they need it?	Are the different critical points of different people and communities with differing resources available to them understood and responded to by the service?
New Skills	Are comms educational or provide advice and guidance or further contacts for support to learn any new skills required?	the new skills that are required to be developed - knowledge, practical, experience, who to contact when- are these supported in a culturally and individually responsive way?	is there the time and availability of the service/service staff to support the development of new skills in the carer perhaps specifically?	for those who may be new to caring through being thrust into a role, or those who have cared but are unsure how to care for someone at the end of life, are they supported to learn and develop the new skills required?		are different new skills needed to be developed if a service isnt 24hr perhaps?	is there anything we need to consider for learning and adapting to the requirement for new skills in speed or form of reponse?	who can and should be supported to develop new skills? How is that managed? What skills are required of the nurse and the patients and carers?
Loss of Familiarity	as 3D's	does the service offer adequate/appropriate/required/timely support so dignity and respect are offered through the losses anticipated in a transition (familiarity/loss of support/new support?) and is this inclusive?	loss of familiary and other support structures mean that the continuity provided by rapid services is even more important and appropriate/early? Access is best.	loss of familiarity may include here the loss of a life around a previous disease, specifically rally and relapse, or the input from specialist nurses who they may have significant personal relationships of trust with.		is there anything specific about loss of familiarity in the difference of the 12hr and 24hr period?	is there anything specific about loss of familiarity in the difference of the speed and form of response?	is there anyhing about 'who' may be more impacted by loss of familiarity?
Loss of Support	as 3D's	as above	as above	as above		as above	as above	as above
New Support	as 'New Skills'	as above	as above	as above		as above	as above	as above
Transition Conditions (CONTEXTS +/ PERSONAL RESOURCES)
Personal Characteristics	how can a patient or caregivers personal characteristics be a fit or a barrier to comms?	most specific perhaps to values is whether the personal characteristics of the individual work as inclusive or exclusionary factors in any way? What is required in personal characteristics (if it is?) - do people need to be strong advocates? Do they need to be able to work a certain system? Do they need to be accepting of certain ways and means of doing things they may not normally or is the serv…	personal characteristics could be a barrier to continuity through access - it is therefore the cultural competence and the intelligent flexibility and expertise of the service and staff within (and perhaps this is where the holistic service offers a possibility of good plus again?).	does personal characteristics speak to the actual over-arching IPT here - i.e. the disease trajectory and symptoms/expressins and needs for care?		considering personal characteristics is there an adaptive element for responding to difference in this manner - i.e. the night is most difficult for some (aligned to Who perhaps too here - Who is there at night if no service?)	considering personal characteristics is perhaps closely aligned here with Who and 12v24hr - i.e. is a range of responses (phone/home/speed etc) useful for recognising the range of personal characteristics of those undergoing these transitions?	considering personal characteristics is perhaps closely aligned here with Who and 12v24hr - i.e. is a range of responses (phone/home/speed etc) useful for recognising the range of personal characteristics of those undergoing these transitions?
Perceptions/Meanings of Illness (dying/death)	what are the assumptions in the comms (external/internal) and do they address how different people perceive death?	as above	is there enough inclusivity in approach and are different perceptions and meanings of death and dying recognised and included. Similarly for 'cultural belief'	as above - considering different disease trajectories there may be a different understanding of palliative care and end of life care through perhaps an abrupt introduction to the service - in that case, does the service have space and capacity to acknoledge and respond to differing perceptions (acceptance) of death and dying?		is there anything to understand about 12v24hr to consider for perceptions and meanings (death and dying specfically for us), could anything be perceived differently at different service availability or even expanding to consider perceptions or meaning of service expectations might be useful?	is there something specific about death and dying and understanding the perceptions and meaning of it from the service users perspective which impacts on the speed and mode of response from the services - perhaps specifically VOED comes in here - how comfortable people are with the transition into death and into post death and perhaps waiting for a nurse or GP or the RRS coming out in one hour an…	As 12v24hr and timeliness here and similar to reflections through considering 'personal circumstances' for Who- at home. For Who- at service, i.e. short section were we are thinking about the nurse competencies is there the time, skills and cultural awareness to respond appropriately to different perceptions?
Cultural Belief	are comms culturally appropriate? Are they (unintentionally) exclusive?	as above - belief and rituals need to be considered alongside personal characteristics and meaning/perceptions	as above - belief and rituals need to be considered alongside personal characteristics and meaning/perceptions	as above - belief and rituals need to be considered alongside personal characteristics and meaning/perceptions		as above - belief and rituals need to be considered alongside personal characteristics and meaning/perceptions	as above - belief and rituals need to be considered alongside personal characteristics and meaning/perceptions	as above - belief and rituals need to be considered alongside personal characteristics and meaning/perceptions
Socio-economic status	do comms provide support and info about how hshd income may impact on ability to be at home and have carers at home at the end of life inc equip? heating? Paid time off work?		how and in what ways does socio-economic status impact on access? It may be this is more addressed in 'who' where we consider the resources required but there is something here nonetheless in getting into the service in the first place.	in case of differing diagnosis and preparation time (aligned with Who very much here) what is required from different services perhaps alongside RRS for those in different socio-economic positions? What can be offered? What needs to be offered?		is there a way to consider the impact of socio-economic status on the practical aspects of service delivery such as 12v24hr and Timeliness (speed and mode of response)? May be these are better placed in other areas?	is there a way to consider the impact of socio-economic status on the practical aspects of service delivery such as 12v24hr and Timeliness (speed and mode of response)? May be these are better placed in other areas?	perhaps most acute here - what resources are required to manage death and dying at home appropriately? What are the consequences when these are not available? What part does the service play in this?
Preparation	are comms appropriately pitched/recognise the differing material/physical/social/knwlodge resources patients/caregivers enter the RRS with?	how does differing levels of preparation (either similar to awareness or on a practical level here- gaining the OT equip needed for example) impact on the ability to access the service?	does preparation impact on access - perhaps understanding the landscape of the NHS, or the ability and resources, or more personally a sense of preparedness for what is to come impacting on engagement?	have those with cancer been able to better prepare? Is there something extra to consider here around preparing and differing diagnosis		the planned 12 hour service perhaps requires more preparedness than the 24hr?	How does the speed and form of response relate to the ability to be prepared to manage these transitions?	as earlier in this section- how does the resources of the individual patients and carers and their preparedness impact on service use and engagement? Does the nurses competencies work as a barrier or facilitator?
Knowledge	as 'preparation'	what are the services requiring people to know?	as above	as above		as above	as above	as above
Environmental Characteristics	as 'preparation'	what are the services expecting/requiring people to have in their immediate and wider environment to access the service and engage with it over the period?	as above	as above		as above	as above	as above
Community Resources	how /do the comms match/rival community resources?	Are patients/carers using other services/communities - does the service link in appropriately with those and recognise them? Do they work to include or exclude in any way?	there are other 'community resources' required - the sitters seem particularly important to reduce carer strain.	are those with different diagnosis accessing different community resources and services and does this reduce/increase their need for the RRS and their interaction with it?		what else is available in the day/night in communities which can impact on the need/use/delivery of this particular rapid service?	does the availability of any other community resources impact on the wishes and preferences for speed and response of services?	are there any community resources (sitters, death doulas, relgious support groups, etc) who can and do provide support to patients and carers and are involved in the death and dying process at home? How does this impact on service use and engagement and how can it be taken into consideration.
Societal Conditions	are comms modified in times of societal change? i.e. covid-19?	while we have considered the immediate environment - what about wider social conditions? This is perhaps where the lack of death literacy is most apparent and/or the differences with access that is behind the white/british/middle class service usage?	societal conditions' in this instance was perhaps most useful to consider the pandemic and the impact of this - or in a wider sense the recognition and understanding of death and dying.	is there anything notable about how societal conditions interact with different disease trajectories and needs and management that we need to consider?		how can the societal conditions (not considered in other areas) impact specifically on the need to have 12v24hr service?	how can the societal conditions (not considered in other areas) impact specifically on the speed and reponse of service?	how can the societal conditions (not considered in other areas) impact specifically on the expectations and requirements of the informal carer and the household to impact on service use and engagement?
Nursing Therapuetics (PROGRAMME RESOURCES)
Readiness and Risk	how in comms pre/with new referree are their readiness and risks assessed?	does the service provide any inclusive/exclusive support to manage readiness and risk?	how do the different services consider and act to manage readiness and risk? There is perhaps something here around the not taking caseloads in Model B but probably something wider too.	is this a specific difference in this area? So with those who were perhaps not already on a palliative register or very recently on it and into end of life due to differing disease trajectories how is readiness and risk managed and/or responded to/ How should it be?		As we consider all the different aspects of a planned 12 hr and a 24 hr service - have we also considered it from the perspective of the programmes/services managing and responding to risk and readiness?	How is risk and readiness modelled and managed in the speed of response and the mode/form of response given by the services? What does this mean for patients and carers? What does this mean for planning these services and service model design?	Does the service plan in in any way for the risk and readiness of the carer? How is it (is it?) linked to the carer needs assessments undertaken by LA? For nurse competencies - is the skills and experience of the nurse most important here? How so?
Transition Preparation	do comms prepare for all aspects of transition to come? How so? Why not? (i.e. palliative-EoL; EoL-death-post)	does the service provide adaptive and flexible (person centred?) support to prepare for each transition? (i.e. palliative-EoL; EoL-death-post)	how does accessing the service (and perhaps specifically here - continuity) help with the preparation for making this transition i.e. palliative-EoL-death-postdeath?	what does the service model provide to prepare service users for all the different transitions they will undertake and how/is, or should this be, different for those with different diseases?		Does 12v24hr service provision impact on the transition preparation for all the aspects of transition we identify? (i.e. palliative-EoL; EoL-death-post)	Does speed and reponse provided by the service models impact on the transition preparation for all the aspects of transition we identify? (i.e. palliative-EoL; EoL-death-post)	Do the service models take into account the different needs of different carers and households? How so? Are there any gaps for different people and communities in the different aspects of transition we identify? (i.e. palliative-EoL; EoL-death-post)
Role Support	do comms recognise and support the potential changing of roles of patient/caregiver (i.e. partner to caregiver or cared for to carer?)	does the service provide flexible/responsive support to patients and carers as they take on new roles and identities through the transition?	the import of the carer is crucial - so 'role support' provided by the service can only support successful engagement, particularly bearing in mind the difficulties of all aspects noted so far - supporting death and dying at home is a complex and often entirely novel experience. Add in that the role being undertaken may be quite new in the case of rapid deterioration and the support provided to a…	we know that roles change for patients and carers - what do the services offer to support this? Why/not? What difference does it make? Specifically here for different disease trajectories and needs?		there may be aspects of role change (friend-informal carer) which are able to be coped with or managed better at different times of the day and night? i.e. overnight may not be feasible for some or the strain may be too great. How/does the different service models account for this? In what way?	how does the speed and form of response relate to the ability to manage the role changes that are often demanded of us going through the transitions we identify (i.e. palliative-EoL; EoL-death-post) - does some aspects of the service models around speed and form of reponse make a difference (positive or negative)?	How/Should the service models engage and support Who is at home to manage the role changes required through the identified transitions (i.e. palliative-EoL; EoL-death-post)? What is offered and what can be offered? Both Models carers are overwhelming relieved and satisfied with *any* support offered as this is a difficult period. Is there a good plus we can identify? What can we understand from t…
Creating Healthy Environment	in what way(s) do the comms provided contribute to a healthy environment around the patient?	does the service provide any advice/guidance/support which specifically helps different people and communities to create an appropriate healthy environment for transition to take place in? how do they respond to difference and different expectations and desires for active support (fears of losing control or undertaking own rituals and practices)	accessing the service (specifically perhaps here considering gatekeeping and barriers and facilitators) has capacity to impact positively and negatively around a healthy environment - how does the service not/work to reduce strains and ensure they are accessed in an appropriate way which is protective of a healthy environment for the patient and carers?	is there anything to consider around the service models being flexible and responsive to different disease trajectories and requirements and the input perhaps of multiple other services which may be continuing or recently stopped that we need to consider so the services play their part in contributing to and supporting a healthy environment around the patient and carer?		Is the availability of the service 24hr an example of a practical way the services can provide a healthy environment due to reassurance and no complexities in who should be contacted/available when for patients and carers to consider?	the rapid nature (one hour) of the service is indicated as important for the challenge of supporting death and dying at home- there is some discussion of what a response should look like? What are the optimum for a healthy environment to be provided? what are the service models providing and do the patients and carers indicate this promotes a healthy environment?	who needs to be at home and what resources do they need to have from this service (and others) to ensure that they are in a healthy environment?
Monitoring	how does the comms (written/spoken/resources as well as (un)planned contact) work to support monitoring of patients through RRS and how does this work in collaboration with other services?	how does monitoring work? Is it provided for all regardless of their personal characteristics and circumstances? How does the service work to monitor? What are appropriate levels of monitoring and is this different in different circumstances?	continuity provides for 'monitoring' and 'debriefing' both important aspects of Melsis TT programme resources.	Is monitoring adaptive and responsive to different conditions - specifically non-malignant conditions? How so?		monitoring over the 24 hour period or the 12 hour period? What difference does this, could this, make?	Is there something specific about the speed/form/amount of monitoring required? i.e. one hour response, or phone or home visit?	how does monitoring fit with staff competencies? How does appropriate monitoring fit flexibly with the different needs of different experience and preparedness of informal carers at home? (i.e. the levels of support/capacity of carers?)
Debriefing	how are comms used to manage debriefing - post-events and post-death?	Are patients/carers using other services/communities - does the service link in appropriately with those and recognise them? Do they work to include or exclude in any way?	is there time and availability of staff to debrief patients and carers appropriately as they access the services? Are they able to access the services to get this?	Is there any difference in expectations and requirements for debriefing from services and service staff for those with different diseases and so perhaps different requirements?		does the planned service build forms of debriefing into the day model to protect this? Is the 24hr service perhaps best placed to provide this by nature of the hours of operation?	how do the different responses matter for the offer of debriefing- i.e. if you can call anytime for anything are you more likely to access this? Can the service be contacted at death and post death so they have opportunity to be talked through the critical moments and so they can process and understand them? if that what this service should be doing or is this the responsibility of another servic…	is any opportunity for debriefing available to whoever is at home and does it matter what their circumstances are? How is this achieved? For Who-Service - what skills and competencies and time does the nurse need to be able to debrief successfully?
Response Patterns (RESPONSES + OUTCOMES)
Process Indicators
Feeling Connected	how/does RRS comms lead to service users feeling more connected?	are there any cultural competencies or training or shared experience which can support service users to feel connected?	continuity supports 'feeling connected' through consistency and reassurance through ease/availability of access?	as the service is perhaps coming in at the last minute, or replaces a connection with a previous well-known service can/does the rapid service support people to feel connected?		Is the continuity offered in an overnight service a way to provide connectedness. Is the continuity offered through using a planned service with an adjunct out of hours service of nurses from the same team a way of best offering connectedness?	the ability to phone (any time) to get advice, that a service is 'there for you' perhaps provides a sens of feeling connected - if you can easily access a service which will give you an appropriate reponse (phone advice and guidance, signposting, home visit)?	how can and should the services support different carers and households to feel connected - to the 'outside world' to their communities to the service as a lifeline? Or connected to their role? (empowerment?) What is appropriate and useful?
Interacting	how/does RRS comms lead to service users improved interaction?	how/do different services use inclusive behaviour and action to encourage appropriate interaction?	is there anything in the way the service is accessible (the information sharing/the continuity/the gatekeepers) that works to inhibit or promote possibility of interaction?	in case of differing prognosis/diagnosis and differing disease expectations and trajectories what can and does the service do to ensure that appropriate interaction can take place?		is there something special about the service being available 24hr that helps interaction? Or does the established relationship with the palliative care team mean that the built relationship over time increases the opportunity for interaction?	as above	as above
Location and being Situated	how/does RRS comms lead to service users feeling they are where they are supposed to be - i.e. in the right place at home?	how/does the service work to ensure that they are inclusive enough through the (implicit/explicit) understanding and expression of service values so people can express their needs and preferences honestly?	certainly seems to support what we use not as a process indicator perhaps but as an outcome - 'location and being situated' i.e. get to stay at home for as long as feels right or is wanted/desired.	how can/does the service ensure that they have moved beyond 'cancer care' and provide appropriate support to die at home for those with non-malignant conditions?		does the overnight hours offered support people to stay in place? i.e. does the continuous nature of the service support people to be situated? Does the planned service of the day alongside other appropriate night services (DN/GP) support people to be in the location they wish?	does the availability and speed and response of the different service models provide the rught resources/responses from patients and carers so they can stay situated as their wishes and preferences?	what support is needed (resources) for informal carers to improve the prospect of staying in the location of choice (home)? How/does the different service models perform this?
Developing Confidence and Coping	how/does RRS comms lead to service users devloping confidence and coping skills?	how do the services ensure that they provide inclusive services which support carers and patients to develop confidence and coping skills?	what can we understand about the ease of access (lack of gatekeeping) to improve engagement that leads to the development of the confidence and coping skills required?	is there something specific we need to consider around what the service can/should/does offer to support the development of confidence or perhaps more pertinent here coping skills when the patient has differing diagnosis and may have been unprepared for PEoLC?		How does the 12hr planned model and the 24hr holistic model influence the development of confidence and coping skills? Is it the time, the relationship building, the reassurance?	How does the speed of response and the form of response (phone/visit/signposting) impact on the development/response of confidence and coping? Are there differences in the service models and do they matter? How so?	We understand that the informal caregiver at home undertakes a significant amount of care, in a form and manner they may never have experienced/delivered before, how do the services provide different resources to which the response is better confidence and coping?
Outcome Indicators
Mastery	how/does RRS comms lead to service users mastering the skills required to support death and dying at home?	how /should/could the services provide resources which support the mastery of the difference aspects of transition we are considering? What does this look like? How is it expressed?	how does the service provide an appropriate ease of access which ultimately leads to an improved ability to support a form of 'mastery' over the situation (feeling in control? Achieving goals- i.e. the carer who was able to learn how to talk about death to their dying parent so was able to help them express their wishes and say some goodbyes?)	are there difference in the possibility to obtain this form of outcome 'mastery' in some part (i.e. being able to complete the task) due to differing diagnosis considering these services may not be as accessible to those without cancer diagnosis? What is the barriers in this case and what are the facilitators?		how does the 12hr planned model and the 24hr holistic model influence the outcome of 'mastery'- i.e. being able to complete the task and fulfil oblifation/duty/wishes - does the service model offer of day day+night mean that patients and carers felt they were able to complete their goals of care in a way they could not have done otherwise?	how does the speed and form of response potentially contribute to the outcome of a sense of 'mastery' - that they have completed their goal and undertaken the task theys they needed to provide care and support at home to support death at home or for the patient to achieve death at home - perhaps something here about the availability of support through the speed/response?	in what way does (should) the service ensure that whoever is supporting at home has the resources they require and so they can ultimately fulfil this duty of caregiving at the end of life and obtain a certain degree of 'mastery' over the process?
Fluid Integrative Identities	how/does RRS comms lead to service users managing their new roles and identies as they change over the end of life period?	are the services culturally competent and so ensure that in this challenging period of transition that patients and carers sense of self is maintained and not compromised?	does the ease of access, and continuity and information sharing load taken on for them by the service, lead to the carer and patient being able to maintain a sense of self and be adaptive even in the face of very challenging situations and experiences?	in the face of perhaps a rapidly changing situation are the resources provided by the services enough that the outcome of a sense of self and ability to cope under rapidly changing circumstances maintained? Or as in the case of one carer where the 'active dying' period was 8-9 days and they found managing through this period difficult did the service support allow them to continue to be 'child+ca…		how/does the 24hr and 12hr service offer perhaps lead to the positive outcome of a stable sense of identity and how is that useful? Perhaps there is something in the 'ordeal' of the night here and avoiding that or just that knowledge that the service will be there no matter what? (albeit if can get through gatekeepers)	similar to 12v24hr is there something in the speed/response which is reassuring and reliable which means people are reassured and so 'work together' with the service so retain that sense of mastery and management and can provide care.	in some ways the service can provide a lifeline to carers through the care provision to them as well as the patient helping to reduce the strain and keep them going. The carer that could go and take a break and read a magazine on the sofa as Model B came out and helped with 2 staff would be a way of providing people to maintain a sense of self and not got too lost or ovewhelmed through that respi…
Resourcefulness	how/does RRS comms lead to service users improved resourcefulness?	how does the service offer appropriate person-centred care (i.e. is culturally appropriate) to different people and communities that ultimately leads them to be able to utilise the service on offer and respond positively so ultimately they can increase their own potential resourcefulness?	is the access appropriate and unconstrained in a manner which does not detract from but builds the resourcefulness ultimately of potential service users?	regardless of the diagnosis and whether multi-morbidity, frailty, etc present can the services offer appropriate services which are taken up by service users and ultimately lead to their increased resourcefulness rather than detract or drain?		how does the 12v24hr service provide continuity/reassurance/knowledge and how does it lead to reassurance?	does the speed of access and reponse matter for gaining resourcefulness i.e. does the holistic service offered by model B increase resourcefulness due to the extended service on offer?	we know different carers have different resources available to them (financial/familial/physical) to support death and dying at home- what the services offer (attendance/answering calls/providing psycho-social and clinical support) matters for them to achieve the outcome of resourcefulness - how do the different service models provide for this?
Healthy interactions	how/does RRS comms lead to service users having more healthy interactions?	how does the service offer appropriate person-centred care (i.e. is culturally appropriate) to different people and communities that ultimately leads them to be able to utilise the service on offer and respond positively so ultimately they can improve their healthy interactions within their households and beyond?	how does access into the service and the continuity and information sharing between professionals it provides, lead to ultimately an improved ability to have healthy interactions with the patient and others (household and beyond) though a challenging time?	do the services appropriately include all regardless of diagnosis - and so offer the opportunity for them maintain healthy interactions in the household and beyond?		Does the 12hrv24hr model both provide enough support in an accessible way to support healthy interactions in the household and beyond (i.e. even when there is the 'ordeal' of the night to navigate)?	Does the speed and mode of response have any impact on the patient/carer that can ultimately contribute to more healthy interactions in the household and beyond- thinking here perhaps about the ideas in 'working together'.	how can/do the services respond to different carers in different positions at home and support them to achieve healthy interactions regardless of their circumstances?
Perceived Well-Being	how/does RRS comms lead to service users experiencing improved perceived well-being?	does ensuring cultural competence and so inclusionary practices and engagement lead ultimately to improved perceived well-being?	how does ease and continuity of access lead to improved perceived well-being?	how does the service ensure that those with all differenct diagnosis can still access improved wellbeing thought using the service?		does it make a difference to achieveing the outcome of perceived well-being if the service is present and accessible over the 'ordeal' of the night?	does it make a difference to perceived well-being to be able to 'work together' with the services and access them through different means (inc the one hour response)	how is perceived well-being understood for different carers in different circusmatnces? We can assume most who receive a service at a challenging time will be in some way grateful of the support. Is there something we can dig into a little further here? And can we consider whether this perceived wellbeing can last - i.e. long term difference and relief from knowing that you completed an obligatio…
Meleis, A, I., (2014) Transitions Theory, pp.361-380, in Smith, M, C., Nursing theories and Nursing practice [4th ed], F A Davies: Pennsylvania
NB: There are no 'transition triggers' on this map as we are assuming of the 4 identified (developmental/situational/health and illness/organisational) we are looking at health-illness transitions specifically.

## Sheet: Explainors - TT
Further Explanation:
TT Properties
time span: can start at awareness of the situation or event 'unlike its beginning, the end of a transition is fluid' p.365
process: 'the change event itself is static, but the experience that ensues is a dynamic and fluid process' the entireity of the time span of the transition is a process it can include confusion and neutral periods but then moves into a new beginning which then signals end of the process p.365
disconnectedness: 'The transition experience reflects a disruption in a person’s feeling of security associated with what is known and familiar. There is a sense of loss—of familiar signposts, reference points, or state of health—and a feeling of incongruity between past, present, and future expectations. Those who are responding to the change experience a discontinuity of regular patterns disrup…
awareness: this is about the 'internal experience' - '[p]erception, awareness, and the defining and redefining of the meaning of the cahnge for the self and others are properties of the transition experience. They make transition dynamic, incoprporating meaning and changing interpretation' p.365
critical points/milestones: identifying these are imperative as these phases of the transition period is where the appropriate intervention and assessment points need to be situated- 'The goals of transition theory are to describe triggers, to anticipate experience, to predict outcomes, and to provide guidelines for interventions.' p.365
TT Conditions
These are the the influences of the personal, community, societal, or global conditions.
Personal: can be the 'meaning and the values attributed to the change and the context of it' p.365 and how people are made vulnerable by and in the transition
Expectations: 'a person's experience and responses are also influenced by the expectations of how self or others will react' p.365
Skills/Knowledge: what level and form of skills and knowledge are needed to manage the transition?
Community: norms and conditions i.e. 'support from partners and the availability of role models and resources, promote or inhibit effective healthy transitions' p.366
Global: 'Global conditions that could influence the experience of transitions, including policies and mandates developed by international organizations, define how certain triggers are viewed and appear at the global consciousness.' p.366
TT Nursing Intervention
?
Role Support: 'being afforded opportunities to imagine, mentally enact, or actually practice what the person may encounter, do, or feel during the different phases of transition. Having a support group, rehearsing competencies, becoming in touch with feelings about events or competencies, visualizing different scenarios, and describing the different if–then situations may enhance healthy transiti…
Debriefing: used at critical points in the transition, when most care questions tend to arise, and signs and symptoms tend to manifest, communicating to help a person 'come to terms with the transition experience and attain psychological well-being' p.369
TT Response- Process
Connection: the degree of engagement 'Following directions, accuracy of perceived information, the consistency of meanings of the event, and the degree of involvement in all aspects of transition experience and actions related to the change event are indicators of engagement levels' p.366
Interaction: Recognizing one’s position in a complex system of relationships and being connected and able to interact with a web of different interactions is a pattern of response that should be examined to uncover the nature of responses to a transition' p.366
Location: Positionality - this is an indicator of how person understands or 'realises their position within the health-care system' p.366
Confidence: 'the level of confidence in handling the new, multiple, and sometimes conflicting demands on a person, family, or organization in the midst of attempting to deal with a triggering event. Similarly, the level of confidence may be determined by the individual’s ability to identify priorities of needs and to outline different levels of actions or interventions. The actions could be as si…
TT Response- Outcome
Mastery: this include role mastery- accepting and integrating the sentiment, goals and behaviours and acting with confidence knowledge and expertise in this role. Also can be learning to cope with new technology at home and integrating this into daily life.
Fluid integrative identities: 'the ability to swing back and forth between the multiple identities a person in transition experiences […] A person with an integrative identity is able to live, function, and be well, despite the uncertainties and ambiguities of living with a chronic illness, a nagging pain, or a set of essential treatments. This pattern of outcome response is characterized by the …
Resourcefulness:
Healthy interactions: 'manifested in maintaining relationships and or developing new connections or relationships that affirm the completion of a transition. Questions to be investigated are the extent to which caregivers burdened by extensive healthcare needs of patients with heart failure are able to develop relationships with health-care providers while maintaining meaningful supportive relati…
Perceived well-being: 'having strong social networks in place during these periods of transition could play a significant role in promoting positive health outcomes for the caregiver, which would in turn positively affect the health of the patient.' p.367

## Sheet: IPT Reminder
IPT1 Comms If patients and their families have the opportunity (context) to receive open and timely communication about the RRS at the end of life (what it is, what it offers, when and why) (resource), they can make an informed decision about death and dying at home (reasoning) and so will self-refer to the RRS (outcome-1), and/or post-referral (self or DN/GP) use the RRS, as opposed to another e…
IPT2 Values Rapid Response Services display implicit and explicit values and expectations to potential service users (context-resources), where there is some misalignment of values and expectations for patients/carers, they feel fear/dislike/distrust and/or that they will be poorly judged by the service (mechanism-reasoning), and this leads them to choose not to use the service and/or seek assist…
IPT3 Access When pathways into the Rapid Response Service (RRS) are clear, transparent, and unconstrained to all that could benefit from the service (context), patients are able to access the immediate care that RRS offers if necessary (resource) and therefore feel confident to care for their loved one at home (reasoning) which leads to less emergency calls (outcome 1) and more home deaths (outco…
IPT4 Diverse Needs Historically, community palliative care services were developed to support patients with cancer to die at home (context), now guided by the GSF and ACP (resource), professionals can demonstrate understanding of, and sensitivity to, the diverse needs of individuals (reasoning), and so appropriate referrals are made for those approaching end of life, regardless of diagnosis (outc…
IPT5 Geography Typically, older population profiles mean that living and dying in rural areas is by no means a homogenous experience (Hospice UK, 2021). The geographical spread of patients in rural areas is vast, meaning that a one-hour response is not always feasible (context), therefore when there is no timely response from RRS (within one hour) (resource), and family carers feel unsupported an…
IPT6 12v24hr Previous research (Dalkin et al, 2018) indicates that family members feel less supported and more vulnerable at night (context), where the RRS provides 24 hours care (as opposed to 12 hour care model) (resource), family carers feel confident to provide end of life care (EoLC) to their family member at home in the knowledge that they can access care overnight (reasoning), this leads t…
IPT7 Timeliness Death has become hidden from society and medicalised, but home deaths are the preference of many individuals (context), where there is a timely response guaranteed from RRS (within one hour) (resource), patients and carers feel reassured, supported and confident to provide end of life care (EoLC) at home (reasoning), and this leads to reduced numbers of calls to emergency services…
IPT8 Who The provision of EoLC at home requires internal and external support (context), when the internal supporter(s) (FFC) is confident and committed to EoLC at home (as perceived by themselves and the patient) (resource-reasoning) and trusts in the skills, supplies, service, personhood, of the external support (RRS) (resource-reasoning), the RRS will become the service of choice, avoiding use…
